# Supplementary material for: Effect of Different Dietary Patterns on Macronutrient Composition in Human Breast Milk: A Systematic Review and Meta-Analysis
Source: Nutrients. 2023 Jan 17;15(3):485. doi: 10.3390/nu15030485 (PMC9919556; doi:10.3390/nu15030485)
Supplement: Supplementary file 1 [file nutrients-15-00485-s001.zip]

Archive with 1 entries (1 files):
- nutrients-2077548-supplementary.pdf
